# Supplementary material for: Design, Synthesis and Biological Evaluation of Novel Phenyl-Substituted Naphthoic Acid Ethyl Ester Derivatives as Strigolactone Receptor Inhibitor
Source: Int J Mol Sci. 2024 Mar 31;25(7):3902. doi: 10.3390/ijms25073902 (PMC11012203; doi:10.3390/ijms25073902)
Supplement: Supplementary file 1 [file ijms-25-03902-s001.zip]

Archive with 1 entries (1 files):
- ijms-2915918-supplementary.pdf
